# Supplementary material for: Quantification of Arbutin in Cosmetics, Drugs and Food Supplements by Hydrophilic-Interaction Chromatography
Source: Molecules. 2022 Sep 2;27(17):5673. doi: 10.3390/molecules27175673 (PMC9457821; doi:10.3390/molecules27175673)
Supplement: Supplementary file 1 [file molecules-27-05673-s001.zip]

Archive with 10 entries (10 files):
- Supplementary File S1 - Data for Figure 1.xlsx
- Supplementary File S10 - AGREE Report.pdf
- Supplementary File S2 - Data for Figure 2.xlsx
- Supplementary File S3 - Data for Figure 3.xlsx
- Supplementary File S4 - Data for Table 1.xlsx
- Supplementary File S5 - Data for Figure 4.xlsx
- Supplementary File S6 - Data for Figure 5 and Tables 2-6.xlsx
- Supplementary File S7 - Data for LOQ and LOD.xlsx
- Supplementary File S8 - Recovery rate.xlsx
- Supplementary File S9 - Chromatograms and spectra of Samples.xlsx
