# Supplementary material for: Quantification of Arbutin in Cosmetics, Drugs and Food Supplements by Hydrophilic-Interaction Chromatography
Source: Molecules. 2022 Sep 2;27(17):5673. doi: 10.3390/molecules27175673 (PMC9457821; doi:10.3390/molecules27175673)
Supplement: Supplementary file 1 [file molecules-27-05673-s001.zip › Supplementary File S4 - Data for Table 1.xlsx]

## Sheet: Recovery rate - summary
Data for Table 1: Recovery rate - summary
Solvent	alpha-Arbutin	beta-Arbutin
	Recovery in %	Recovery in %
80% ACN	100,8 ± 2,0	103,6 ± 2,5
92% ACN	101,4 ± 1,7	102,2 ± 0,9
80% 2-PrOH	101,3 ± 2,0	101,1 ± 2,5

## Sheet: Recovery rate - raw data
Data for Table 1: Recovery rate
Preparation of samples
alpha-Arbutin in H2O
Compound	Weight	Abrutin content
	g	mg/g
alpha-Arbutin	0.0202	20.1859
H2O	0.9805
alpha Arbutin in SPN-5
alpha-Arbutin	0.02	19.7726
SPN-5	0.9915
beta-Arbutin in H2O
beta-Arbutin	0.0202	19.9368
H2O	0.993
beta-Arbutin in SPN
beta-Arbutin	0.0203	20.3041
SPN-5	0.9795
Recovery rate: precipitation with 80% 2-propanol
Sample	Replicate	Sample	Arbutin	Area	Area/mg Arbutine	Average	SD	RSD	Recovery
		mg	mg	mAU*s	mAU*s/mg	mAU*s/mg	mAU*s/mg	%	Average in %	SD in %
alpha-Arbutin in H2O	1	31.3	0.631818	1878.1	2972.53	2922.06	49.6877	1.70044
	2	35.1	0.708524	2095	2956.85
	3	37.1	0.748896	2154.5	2876.9
	4	27.5	0.555111	1599.8	2881.94
alpha Arbutin in SPN-5	1	29.2	0.57736	1734.9	3004.88	2961.48	33.7254	1.1388	101.349	2.04654
	2	32.3	0.638655	1895.9	2968.58
	3	37.4	0.739496	2178.8	2946.33
	4	35.8	0.70786	2071.3	2926.15
beta-Arbutin in H2O	1	22.9	0.456553	1342.5	2940.51	2977.43	65.7828	2.20938
	2	24.3	0.484465	1432.4	2956.66
	3	25.7	0.512377	1575.7	3075.28
	4	32.7	0.651934	1914.9	2937.26
beta-Arbutin in SPN-5	1	30.6	0.621304	1850.2	2977.93	3006.23	32.5886	1.08404	100.967	2.461
	2	31.6	0.641608	1944.4	3030.51
	3	23.6	0.479176	1455.8	3038.13
	4	29	0.588818	1753.7	2978.34
Recovery rate: precipitation with 80% acetonitrile
Sample	Replicate	Sample	Arbutin	Area	Area/mg Arbutine	Average	SD	RSD	Recovery
		mg	mg	mAU*s	mAU*s/mg	mAU*s/mg	mAU*s/mg	%	Average in %	SD in %
alpha-Arbutin in H2O	1	31.1	0.627781	1786.1	2845.1	2812.21	32.9023	1.16998
	2	30.2	0.609613	1727.4	2833.6
	3	27.6	0.55713	1557.7	2795.94
	4	32	0.645948	1792	2774.22
alpha Arbutin in SPN-5	1	28.8	0.569451	1596.2	2803.05	2834.62	46.9792	1.65734	100.797	2.0287
	2	38.7	0.7652	2207.4	2884.74
	3	31.8	0.628769	1800.6	2863.69
	4	32	0.632724	1763.4	2787
beta-Arbutin in H2O	1	26.3	0.524339	1516.1	2891.45	2838.13	50.8509	1.7917
	2	22.2	0.442598	1271	2871.68
	3	23.6	0.470509	1313.6	2791.87
	4	31.4	0.626017	1751.3	2797.53
beta-Arbutin in SPN-5	1	26.7	0.542118	1584.6	2922.98	2938.93	49.8698	1.69687	103.552	2.4677
	2	26.4	0.536027	1551.8	2895
	3	26.8	0.544149	1592.8	2927.14
	4	29	0.588818	1772.7	3010.61
Recovery rate: precipitation with 92% acetonitrile
Sample	Replicate	Sample	Arbutin	Area	Area/mg Arbutine	Average	SD	RSD	Recovery
		mg	mg	mAU*s	mAU*s/mg	mAU*s/mg	mAU*s/mg	%	Average in %	SD in %
alpha-Arbutin in H2O	1	23.1	0.466294	1297.2	2781.94	2763.01	15.7472	0.569929
	2	30.9	0.623743	1720.4	2758.19
	3	25.5	0.51474	1412.7	2744.49
	4	27	0.545018	1508.3	2767.43
alpha Arbutin in SPN-5	1	19.9	0.393475	1125.1	2859.39	2800.48	43.5295	1.55436	101.356	1.65555
	2	29.3	0.579338	1603	2766.95
	3	32.4	0.640633	1773.4	2768.2
	4	26.9	0.531883	1493.2	2807.38
beta-Arbutin in H2O	1	42.6	0.849309	2383.8	2806.75	2800.04	21.9791	0.784954
	2	30.5	0.608073	1693.6	2785.19
	3	30	0.598105	1691.5	2828.1
	4	27.4	0.546269	1518.7	2780.13
beta-Arbutin in SPN-5	1	32.7	0.663943	1905.4	2869.83	2862.3	11.983	0.418651	102.223	0.889619
	2	26.3	0.533997	1520.8	2847.96
	3	32.1	0.65176	1862.2	2857.19
	4	26.5	0.538058	1546.5	2874.23

## Sheet: W0.5
Data for Table 1: W1/2
Solvent	Mesurement	alpha-Arbutin	beta-Arbutin
		W1/2 in min	W1/2 in min
80% ACN	Measurement 1	0.2081	0.1914
	Measurement 2	0.2137	0.1899
	Measurement 3	0.2058	0.192
	Measurement 4	0.203	0.1941
	Average	0.20765	0.19185
	SD	0.00454056	0.00174069
92% ACN	Measurement 1	0.1802	0.1607
	Measurement 2	0.1795	0.1609
	Measurement 3	0.1795	0.1612
	Measurement 4	0.1814	0.1608
	Average	0.18015	0.1609
	SD	0.000896289	0.000216025
80% 2-PrOH	Measurement 1	0.5314	0.4875
	Measurement 2	0.5328	0.4965
	Measurement 3	0.5374	0.4906
	Measurement 4	0.5315	0.4987
	Average	0.533275	0.493325
	SD	0.00282297	0.00517454
